# Supplementary material for: A multi-centre, retrospective case series of oocyte cryopreservation in unmarried women diagnosed with haematological malignancies
Source: Hum Reprod Open. 2021 Jan 16;2021(1):hoaa064. doi: 10.1093/hropen/hoaa064 (PMC7810816; doi:10.1093/hropen/hoaa064)
Supplement: hoaa064_Supplementary_Data [file hoaa064_supplementary_data.zip]

Archive with 3 entries (3 files):
- revised_Kato_Supplementary_table_III.cleanxlsx.xlsx
- Kato Supplementary_table_Iclean.xlsx
- Kato Supplementary_table_IIclean.xlsx
