# Supplementary material for: A multi-centre, retrospective case series of oocyte cryopreservation in unmarried women diagnosed with haematological malignancies
Source: Hum Reprod Open. 2021 Jan 16;2021(1):hoaa064. doi: 10.1093/hropen/hoaa064 (PMC7810816; doi:10.1093/hropen/hoaa064)
Supplement: hoaa064_Supplementary_Data [file hoaa064_supplementary_data.zip › revised_Kato_Supplementary_table_III.cleanxlsx.xlsx]

## Sheet: Sheet1
Supplementary table III. Semen analysis of partners of patients who performed oocyte warming and ICSI
case*	Age	Volume (ml)	Concentration (x10*6/ml)	Motility (%)	Abnormality** (%)	Total motile spoerm count (x10*6)
1	27	2.4	63	69.8	No data	105.5
2	35	2.3	18.3	74.9	60.1	31.5
3	40	1	14	45	68	6.3
4	41	2	70	21	79	29.4
5	37	2.5	66	25	58	41.3
6	41	1	41	38	54	15.6
7	29	6.8	46	85	72	265.9
8	33	4	152	80	63	486.4
9	45	4	7.9	8	No data	2.5
10	40	2.7	2.4	25	No data	1.6
11	38	3.1	54	50	No data	83.7
12	30	2.9	91	56	No data	147.8
13	28	4	88	62	No data	218.2
14	31	4.2	166	52	63	362.5
*Case number is corresponded to the case number indicated in Table II.
**Sperm morphological abnomality was strictly evaluated according to the World Health Organizarion 2010 criteria.
