# Supplementary material for: A multi-centre, retrospective case series of oocyte cryopreservation in unmarried women diagnosed with haematological malignancies
Source: Hum Reprod Open. 2021 Jan 16;2021(1):hoaa064. doi: 10.1093/hropen/hoaa064 (PMC7810816; doi:10.1093/hropen/hoaa064)
Supplement: hoaa064_Supplementary_Data [file hoaa064_supplementary_data.zip › Kato Supplementary_table_Iclean.xlsx]

## Sheet: Sheet1
Supplemetary table I. Outcomes of oocyte retirievals stratified by the histry of cancer treatments
No of patients consulted	Cancer treatments prior to OR*	No of patients	(%)	Mean age ±SE	Diagnosis**		OR	No of patients	(%)	Mean age ±SE	Cycle number ±SE	Diagnosis		Patients with cryopreserved oocytes	No of patients	(%)	Mean age ±SE	Oocyte number ±SE	Diagnosis
						n							n							n
193	+	94	48.7047	26.3±0.6	AML	28	+	72	76.5957	26.7±0.6	1.9±0.2	AML	19	+	69	95.8333	26.8±0.7	6.4±0.7	AML	18
					ALL	28						ALL	21						ALL	21
					HL	13						HL	12						HL	12
					MDS	5						MDS	5						MDS	4
					NHL	7						NHL	5						NHL	4
					ML	3						ML	3						ML	3
					AA	0						AA	0						AA	0
					CML	2						CML	1						CML	1
					MM	3						MM	2						MM	2
					APL	1						APL	1						APL	1
					B-LBL	1						B-LBL	1						B-LBL	1
					Ph+ALL	1						Ph+ALL	0						Ph+ALL	0
					T-LBL	2						T-LBL	2						T-LBL	2
														-	3	4.16667	24.2±2.2	-	AML	1
																			MDS	1
																			NHL	1
							⁻	22	23.4043	24.8±1.4	⁻	AML	9	-
												ALL	7
												HL	1
												NHL	2
												CML	1
												MM	1
												Ph+ALL	1
	-	97	50.2591	26.1±0.5	AML	16	+	89	91.7526	26.3±0.5	1.5±0.2	AML	13	+	86	96.6292	26.3±0.5	6.3±0.6	AML	13
					ALL	10						ALL	8						ALL	7
					HL	17						HL	17						HL	17
					MDS	15						MDS	14						MDS	13
					NHL	9						NHL	7						NHL	7
					ML	9						ML	9						ML	8
					AA	11						AA	11						AA	11
					CML	2						CML	2						CML	2
					MM	0						MM	0						MM	0
					APL	1						APL	1						APL	1
					B-LBL	1						B-LBL	1						B-LBL	1
					Ph+ALL	1						Ph+ALL	1						Ph+ALL	1
					T-LBL	0						T-LBL	0						T-LBL	0
					Others	5						Others	5						Others	5
														-	3	3.37079	27.1±5.0	-	ALL	1
																			MDS	1
																			ML	1
							⁻	8	8.24742	23.7±1.9	⁻	AML	3	-
												ALL	2
												HL	0
												NHL	2
												MDS	1
	Unknown	2	1.03627	28.0±5.0	AML	1	+	1	50	33	1	NHL	1	-	1	100	33	-	NHL	1
					NHL	1	-	1	50	23	-	AML	1	-
*OR: oocyte retrieval
**AML: acute myeloid leukaemia, ALL: acute lymphoid leukaemia, HL: Hodgkin’s lymphoma, MDS: myelodysplastic syndromes, NHL: non-Hodgkin’s lymphoma,
ML: malignant lymphoma (type unknown), AA: aplastic anaemia, CML: chronic myeloid leukaemia, MM: multiple myeloma, APL: acute promyelocytic leukaemia,
B-LBL: B-lymphoblastic lymphoma, Ph+ALL: Philadelphia chromosome-positive acute lymphoblastic leukaemia, T-LBL: T-cell lymphoblastic lymphoma,
Others: chronic active Epstein-Barr virus (CAEBV) infection, chronic granulomatous disease (CGD), essential thrombocythemia (ET) and primary myelofibrosis
