# Supplementary material for: A multi-centre, retrospective case series of oocyte cryopreservation in unmarried women diagnosed with haematological malignancies
Source: Hum Reprod Open. 2021 Jan 16;2021(1):hoaa064. doi: 10.1093/hropen/hoaa064 (PMC7810816; doi:10.1093/hropen/hoaa064)
Supplement: hoaa064_Supplementary_Data [file hoaa064_supplementary_data.zip › Kato Supplementary_table_IIclean.xlsx]

## Sheet: Sheet1
Table II. Oocyte cryopreservation outcomes according to ovarian stimulation method
Ovarian stimulation method*	No of patients for whom oocyte retrieval (OR)	(%)	Mean age of patients (mean±SE Min-Max)	No of OR cycles per patient (mean±SE)	No. of patients cryopreserved oocytes	(%)	No of oocytes cryopreserved per patient (mean±SE)
Natural	15	9.25926	25.5±1.2 (18-34)	1.1±0.1	12	80	2.3±0.6
Mini	97	59.8765	26.5±0.5 (18-40)	1.4±0.1	95	97.9381	5.0±0.5
Natural and Mini	15	9.25926	29.4±1.5 (19-37)	5.1±1.3	14	93.3333	9.3±1.9
Agonist	25	15.4321	25.6±1.1 (18-36)	1.1±0.1	24	96	9.4±1.2
Antagonist	10	6.17284	27.1±2.5 (18-39)	1.3±0.2	10	100	10.5±1.8
Total	162	-	26.5±0.4 (18-40)	1.7±0.2	155	95.679	6.3±0.4
*Natural: natural cycle, Mini: minimal stimulation cycle, Agonist: agonist cycle, Antagonist: antagonist cycle
